# Supplementary material for: Association between Bone Turnover Markers and Fracture Healing in Long Bone Non-Union: A Systematic Review
Source: J Clin Med. 2024 Apr 17;13(8):2333. doi: 10.3390/jcm13082333 (PMC11051214; doi:10.3390/jcm13082333)
Supplement: Supplementary file 1 [file jcm-13-02333-s001.zip]

Archive with 1 entries (1 files):
- jcm-2940534-supplementary.pdf
